# Supplementary material for: Validation of the Malay version of the Diabetes Health Literacy Scale among Malaysian adults with type 2 diabetes mellitus
Source: PeerJ. 2025 Jul 28;13:e19660. doi: 10.7717/peerj.19660 (PMC12312687; doi:10.7717/peerj.19660)
Supplement: Supplemental Information 1 [file peerj-13-19660-s001.txt]

1	3	3	3	3	3	4	4	3	2	3	2	3	3	3
2	4	4	4	4	4	4	4	4	3	4	4	4	3	4
3	4	4	4	4	4	4	4	4	3	4	4	4	4	3
4	3	3	3	3	2	3	3	3	3	3	1	3	1	3
5	4	4	3	3	3	4	3	3	2	3	2	3	3	3
6	3	3	3	3	3	3	3	3	3	3	2	3	3	3
7	1	3	0	3	0	3	3	3	2	3	0	3	3	3
9	3	3	3	3	3	3	3	3	3	3	3	3	3	3
10	0	3	4	3	2	3	3	4	1	4	3	3	3	1
11	3	3	3	3	3	3	3	3	3	3	3	3	3	3
12	3	3	3	3	2	3	3	3	2	2	2	3	2	2
13	3	3	3	3	3	3	3	3	3	3	3	3	3	3
14	4	4	3	3	3	3	3	3	3	2	2	3	3	3
15	4	4	4	4	4	4	4	4	4	4	3	2	4	4
16	4	4	4	4	4	4	4	4	4	4	4	4	4	4
17	0	3	0	4	0	3	3	3	0	3	0	2	3	3
18	1	3	1	3	3	3	3	3	3	3	3	3	3	1
19	4	4	4	4	4	4	4	4	3	3	3	4	4	4
21	3	3	3	3	3	3	3	3	2	3	2	3	3	3
22	3	3	3	3	3	3	3	3	3	3	3	3	3	3
23	3	3	3	3	3	3	3	3	2	3	3	3	2	3
24	3	3	3	3	3	3	3	3	2	3	3	3	3	3
25	4	3	4	4	3	4	4	4	2	2	3	4	4	3
26	3	3	3	3	2	3	3	3	2	1	1	3	1	3
27	3	3	1	3	3	3	3	3	2	3	1	3	3	3
28	3	4	3	4	4	4	4	4	2	3	2	4	4	4
29	3	3	3	3	3	3	4	3	3	3	3	3	3	3
30	3	3	3	3	2	3	3	3	3	3	3	3	3	3
31	4	4	4	3	4	4	3	4	3	3	3	3	3	3
32	4	4	3	3	3	3	3	3	2	3	2	3	3	3
33	3	3	3	3	3	3	3	3	3	3	3	3	3	2
34	3	3	3	3	3	3	3	3	2	3	3	3	3	2
35	4	4	4	4	4	4	4	4	4	4	3	4	4	3
36	3	3	3	3	3	3	3	3	3	2	2	2	3	3
37	3	3	3	3	3	3	3	3	1	3	0	3	3	4
38	3	3	3	3	3	3	3	3	3	3	2	3	3	3
39	4	3	3	3	3	4	3	3	3	3	3	3	3	3
40	4	4	4	4	4	4	4	4	3	4	3	3	4	4
41	3	3	2	3	3	3	3	3	1	3	1	2	3	3
42	3	4	3	3	3	3	3	3	2	2	2	3	3	3
43	4	3	3	3	4	4	4	4	3	3	3	3	3	3
44	3	3	3	3	3	3	3	3	3	3	3	3	3	3
46	4	4	4	4	4	4	4	4	4	4	4	4	4	4
47	3	3	3	3	3	3	3	3	0	3	3	3	3	3
48	4	3	3	3	3	3	3	3	3	3	3	3	2	3
49	4	4	4	4	4	4	4	4	4	4	4	4	4	4
51	3	3	3	3	3	3	4	3	1	1	1	2	2	2
53	3	3	3	4	3	3	3	3	3	3	3	3	3	3
54	4	4	4	4	4	4	4	4	3	3	2	3	3	3
55	4	4	4	4	4	4	4	4	2	2	2	3	4	3
56	3	3	3	3	3	3	3	3	3	3	3	3	3	3
57	3	3	3	3	2	3	2	2	2	2	2	2	3	3
58	3	3	3	3	3	3	3	3	3	3	3	3	3	3
59	4	4	4	4	4	4	4	4	3	3	3	4	4	4
60	4	4	4	4	4	4	4	4	3	4	3	2	3	3
61	3	3	3	3	3	3	3	3	2	3	2	3	2	3
62	3	3	3	3	3	3	3	3	2	2	2	3	2	3
64	3	3	3	4	3	4	3	4	2	3	2	3	3	3
65	3	3	3	3	3	3	3	3	2	3	3	3	3	3
67	3	3	3	3	3	3	3	3	3	3	3	3	3	3
68	3	3	3	3	3	3	3	3	3	3	3	3	3	3
69	3	3	3	2	3	3	3	3	2	3	2	3	3	3
70	3	3	2	3	3	3	3	3	3	3	1	3	3	3
71	0	0	0	0	2	0	2	0	0	0	0	0	0	3
72	4	3	3	3	3	4	3	3	3	3	3	3	3	4
73	3	3	3	3	3	3	3	3	3	3	3	3	3	3
74	3	3	3	3	3	3	3	3	1	3	3	3	3	3
75	3	3	3	3	2	3	3	3	2	2	2	3	3	3
76	3	3	3	3	3	3	3	4	2	1	3	3	3	2
77	2	2	2	3	2	3	3	3	2	2	2	3	3	3
78	3	3	3	3	3	3	3	3	3	3	3	3	3	3
79	3	3	3	3	3	3	3	3	3	3	1	3	3	1
82	3	3	3	3	3	3	3	3	3	3	3	3	3	3
83	3	3	2	3	3	3	3	3	3	3	2	3	3	3
84	4	3	4	4	3	3	3	3	3	3	3	3	3	3
85	3	3	3	3	4	3	3	3	3	3	3	3	3	4
86	3	3	2	3	3	2	3	3	1	3	1	3	3	3
88	4	4	4	4	4	4	4	4	4	4	4	4	4	4
90	4	4	4	4	4	4	4	4	4	4	4	4	4	4
91	3	3	3	4	3	3	3	3	3	3	2	3	3	3
92	3	3	3	3	3	3	3	3	3	2	2	3	3	3
93	4	4	4	4	4	4	4	4	4	4	4	4	4	4
97	4	3	3	4	3	4	4	4	3	3	2	4	3	4
98	3	3	3	3	3	3	3	3	3	3	3	3	3	3
99	4	4	4	4	4	4	4	4	2	3	3	4	4	3
100	3	3	3	3	3	3	3	3	0	3	1	3	3	1
101	3	3	4	3	3	3	4	3	3	3	4	4	3	3
102	3	3	3	3	3	3	3	3	3	3	3	3	3	3
103	3	3	2	3	3	2	3	3	2	3	2	2	3	3
104	3	3	3	3	3	3	3	3	3	3	3	3	3	3
106	3	3	3	3	3	3	3	3	2	3	3	4	3	4
107	3	3	3	3	3	3	3	3	2	3	2	2	3	3
108	3	3	3	3	3	3	3	3	3	3	3	3	3	3
109	4	4	4	4	4	4	4	4	1	4	3	4	4	4
111	3	3	1	3	1	3	3	3	1	3	1	3	3	3
112	3	3	1	3	1	3	3	3	0	3	3	3	2	3
113	3	3	3	3	3	3	3	3	3	3	3	3	3	3
114	3	3	3	3	3	3	3	3	2	3	3	1	3	3
115	3	3	3	3	3	3	3	3	3	3	2	3	3	3
116	3	3	3	3	3	3	3	3	3	3	3	3	3	3
117	4	4	4	4	4	4	4	4	3	3	3	4	4	3
118	3	2	2	2	2	3	3	2	1	2	2	3	2	3
119	4	4	4	4	4	4	4	4	4	4	4	4	4	4
120	3	3	3	3	3	3	3	3	3	3	3	3	3	3
121	3	3	3	2	3	3	3	3	1	3	1	3	2	3
122	4	4	4	4	4	4	4	4	3	3	3	3	2	3
123	4	4	4	4	4	4	3	4	3	3	3	3	3	4
124	3	3	3	3	3	3	3	3	2	3	2	3	3	3
125	3	3	3	3	3	3	3	3	2	3	1	3	3	3
126	3	3	3	3	2	3	3	3	2	3	2	3	3	3
128	3	3	3	3	3	3	3	3	2	3	3	3	3	3
129	3	2	3	3	3	2	3	3	1	3	1	3	3	3
130	4	3	3	3	3	3	3	3	2	3	3	3	3	3
131	4	4	4	4	4	4	4	4	4	4	4	4	4	4
132	4	4	4	4	4	4	4	4	4	3	4	4	4	3
133	3	3	3	3	3	3	3	3	1	3	2	3	3	3
134	4	3	3	3	3	3	3	3	2	2	2	3	3	3
136	3	3	2	3	3	3	3	3	1	3	1	3	3	3
138	3	3	2	3	3	3	3	3	2	3	3	3	3	3
189	3	3	3	3	3	3	3	3	3	3	3	3	3	3
140	3	3	3	3	3	3	3	3	2	3	2	3	3	1
142	3	3	3	3	3	3	3	3	2	3	3	3	3	2
143	3	3	3	3	3	3	3	3	1	3	3	3	2	3
144	3	3	3	4	3	4	3	3	2	3	1	3	1	1
146	3	3	4	3	2	3	3	4	1	2	3	4	3	3
147	3	3	3	3	3	3	3	3	3	2	2	3	3	3
148	3	3	2	3	4	3	3	3	3	4	3	3	3	4
150	3	3	3	3	3	3	3	3	2	3	2	3	3	3
151	3	3	2	3	3	3	3	3	3	3	3	3	3	3
152	3	3	3	3	3	3	3	3	3	3	3	3	3	2
153	4	3	3	3	4	3	3	3	3	3	3	1	3	3
154	3	3	4	4	4	3	3	3	3	3	3	3	3	3
155	4	4	4	4	4	4	4	4	3	3	3	4	4	4
156	3	3	3	3	3	4	3	3	3	3	3	3	3	3
157	3	3	3	3	3	3	3	3	3	3	3	3	2	3
158	2	3	1	1	1	3	3	3	1	1	1	3	3	3
160	3	3	1	3	1	3	3	3	0	3	0	3	3	3
161	3	3	3	2	3	3	3	3	2	2	2	1	1	1
162	4	4	4	4	3	4	4	4	3	4	3	3	4	3
163	4	4	4	4	4	4	4	4	4	4	4	4	4	4
164	3	3	3	3	3	3	3	3	3	3	3	3	3	3
165	2	3	2	3	1	3	3	3	1	3	2	1	2	1
166	3	3	2	3	2	3	3	3	3	3	2	3	3	3
168	3	3	3	3	3	3	3	4	3	3	3	3	3	2
169	3	3	3	3	3	3	3	3	3	3	3	3	3	3
170	4	4	4	4	4	4	4	4	4	4	4	4	4	4
171	3	3	2	4	3	4	2	3	1	3	1	3	3	4
172	3	3	3	3	3	3	3	3	3	3	3	3	2	3
174	3	3	3	3	2	3	3	3	1	3	1	3	3	3
175	1	3	1	3	3	3	3	3	1	3	1	3	3	1
176	4	4	4	4	4	4	4	4	4	4	3	3	3	3
177	3	3	3	3	3	3	3	3	1	3	2	3	3	3
178	4	3	3	3	3	4	3	3	2	3	2	3	3	4
179	2	3	3	3	3	3	3	3	3	3	2	3	3	3
180	3	3	1	3	1	3	3	3	0	1	1	1	3	1
181	3	3	3	3	3	3	3	3	2	3	2	3	3	3
182	2	2	2	1	2	3	3	3	0	3	0	1	0	1
183	3	3	2	3	3	3	3	3	3	3	3	3	3	2
184	3	3	2	3	3	3	3	3	3	3	3	3	3	3
185	2	3	1	3	1	3	3	3	1	3	1	1	3	1
186	3	3	3	3	3	3	3	3	1	3	2	3	3	1
187	3	3	3	3	3	3	3	3	2	3	3	3	3	3
188	3	3	2	3	3	3	3	3	1	3	1	3	3	3
189	3	3	2	3	3	2	3	3	2	3	2	3	3	3
190	3	3	3	3	3	3	3	3	3	3	3	3	3	3
191	3	3	3	3	3	3	3	3	3	3	3	3	3	3
192	3	3	3	3	3	3	3	3	2	3	2	3	3	3
193	3	3	3	3	3	3	3	3	2	3	3	3	3	3
194	3	3	1	3	1	3	3	3	1	1	1	3	3	3
195	3	3	3	3	2	3	3	3	2	1	1	3	2	3
196	3	3	2	3	2	3	3	3	2	3	2	3	3	3
197	3	3	3	3	3	3	3	3	3	3	3	3	3	3
198	0	0	4	0	4	4	0	0	0	4	3	0	4	0
199	3	3	3	3	2	3	3	3	2	3	3	3	3	3
200	3	3	3	3	3	3	3	3	1	3	3	3	3	3
201	3	3	3	3	3	3	3	3	3	3	2	3	3	3
202	3	3	3	3	3	3	3	3	3	4	3	3	3	3
203	3	3	3	3	3	3	3	3	3	3	2	3	3	3
204	3	3	3	3	3	3	3	3	3	3	3	3	3	3
205	4	4	4	4	4	4	4	4	3	3	3	3	3	3
206	4	4	4	4	4	4	4	4	2	4	4	4	4	4
207	3	3	3	3	3	3	3	3	3	3	3	2	3	3
208	3	3	3	3	3	3	2	3	3	3	3	3	3	3
209	3	3	3	3	3	3	3	3	3	3	3	3	3	3
210	3	3	3	3	3	3	3	3	2	2	3	3	3	3
211	3	3	3	3	3	3	3	3	2	3	3	3	3	3
212	3	3	3	3	3	3	3	3	2	3	3	3	3	2
213	4	4	3	4	3	4	3	4	2	3	2	3	3	3
214	3	4	4	4	4	4	4	4	3	4	3	3	4	4
215	4	4	4	4	4	4	4	4	2	4	3	4	4	3
216	3	3	3	3	2	3	3	3	1	3	3	3	3	3
217	3	3	3	3	3	3	3	3	1	3	3	3	3	1
218	3	3	3	3	3	3	3	3	3	3	3	3	3	3
219	3	3	3	3	3	3	3	3	2	3	3	3	3	3
220	3	3	3	4	3	3	3	3	2	2	2	2	3	3
221	4	4	4	4	4	4	4	4	4	4	3	4	4	4
222	3	3	3	3	2	3	3	3	2	3	2	2	2	2
223	3	3	3	3	3	3	3	3	2	2	2	2	2	2
224	3	3	3	3	4	4	4	4	2	3	2	3	4	3
225	3	3	3	3	3	3	3	3	3	3	3	3	3	2
226	4	4	4	4	4	3	3	3	3	3	3	4	3	4
227	3	3	2	3	3	3	3	3	1	3	3	3	3	3
228	3	3	3	3	3	3	3	3	3	3	3	3	3	3
229	3	3	3	3	3	3	3	3	2	3	2	3	2	3
230	3	3	3	4	3	3	4	3	2	3	3	4	4	2
231	3	3	3	3	3	3	3	3	2	2	3	3	3	3
232	4	4	4	4	4	4	3	3	3	2	2	3	4	3
233	3	4	3	3	3	3	4	3	2	3	3	3	3	3
234	3	3	3	3	3	3	3	3	3	3	2	3	3	3
236	3	3	3	3	3	3	3	3	3	3	3	3	3	3
237	3	3	2	3	2	3	3	3	1	1	1	3	2	1
238	3	3	2	3	3	3	3	3	2	3	2	3	3	2
239	4	4	4	4	4	4	4	4	4	4	3	4	4	4
240	3	3	3	3	1	3	3	3	1	3	1	3	3	3
241	2	3	1	3	3	3	3	3	3	3	1	3	3	3
242	3	3	3	3	3	4	4	4	3	3	2	4	3	3
243	3	3	3	3	2	3	3	3	1	3	3	1	3	2
244	4	4	4	4	3	3	3	3	3	3	1	3	3	3
245	3	4	3	4	4	4	4	4	4	4	4	4	4	4
256	4	4	3	4	3	3	4	4	3	3	3	3	3	3
247	3	3	3	3	3	3	3	3	1	3	3	3	3	3
248	3	3	3	3	3	3	3	3	3	3	1	3	3	3
249	3	3	3	3	3	3	3	3	3	3	3	3	3	3
250	3	3	1	3	3	3	3	3	1	1	1	3	3	3
251	4	3	3	3	3	4	4	4	3	3	3	3	3	3
252	3	3	3	3	3	3	3	3	3	3	3	1	3	3
253	3	3	3	3	3	3	3	3	1	3	3	3	3	3
255	3	3	3	3	3	3	3	3	2	3	2	3	3	3
256	3	3	3	3	3	3	3	3	3	3	3	3	3	3
257	3	3	2	3	3	3	3	3	2	2	2	3	3	3
258	3	3	2	3	3	3	1	3	3	2	2	3	3	2
259	3	3	3	3	2	3	3	3	1	3	2	3	3	3
260	3	3	3	3	3	3	3	3	2	3	3	3	3	3
261	3	3	3	3	2	3	3	3	3	3	3	3	3	3
262	3	3	3	3	3	3	3	3	1	1	1	3	2	2
264	4	4	4	3	3	4	4	4	3	4	4	3	3	3
265	1	3	3	3	2	3	3	3	2	3	2	2	2	2
266	3	3	3	3	3	3	3	3	3	3	2	3	3	3
267	3	3	3	3	3	3	3	3	1	3	1	3	3	3
268	3	3	3	3	3	3	3	3	1	3	3	3	3	3
269	3	3	3	3	3	3	3	3	2	2	2	3	3	3
270	4	4	4	4	3	4	4	4	3	3	4	4	3	4
271	3	3	3	3	3	3	3	3	3	3	3	3	3	3
272	4	4	3	4	4	4	4	4	2	3	3	4	2	3
273	3	3	3	3	3	3	3	3	3	3	3	3	3	3
274	3	3	3	3	3	2	3	3	2	3	2	2	3	3
275	3	3	3	3	3	3	3	3	3	3	3	3	3	3
276	1	2	1	3	3	3	3	2	2	2	2	3	3	3
277	3	3	3	3	3	3	3	3	3	3	3	3	3	3
278	2	3	1	3	3	3	3	3	1	3	1	3	3	3
